# Supplementary material for: Relationships between Patient-Reported Outcome Measures and Clinical Measures in Naïve Neovascular Age-Related Macular Degeneration Patients Treated with Intravitreal Ranibizumab
Source: Pharmaceuticals (Basel). 2024 Jan 25;17(2):157. doi: 10.3390/ph17020157 (PMC10893278; doi:10.3390/ph17020157)
Supplement: Supplementary file 1 [file pharmaceuticals-17-00157-s001.zip]

Archive with 1 entries (1 files):
- pharmaceuticals-2792375-supplementary.pdf
